# Supplementary material for: N4-Methylcytosine Supports the Growth of Escherichia coli Uracil Auxotrophs
Source: Int J Mol Sci. 2025 Feb 20;26(5):1812. doi: 10.3390/ijms26051812 (PMC11898903; doi:10.3390/ijms26051812)
Supplement: Supplementary file 1 [file ijms-26-01812-s001.zip]

Archive with 1 entries (1 files):
- ijms-3478161-supplementary.pdf
